# Supplementary material for: Whole Transcriptome Analysis of Substantia Nigra in Mice with MPTP-Induced Parkinsonism Bearing Defective Glucocerebrosidase Activity
Source: Int J Mol Sci. 2023 Jul 29;24(15):12164. doi: 10.3390/ijms241512164 (PMC10418497; doi:10.3390/ijms241512164)
Supplement: Supplementary file 1 [file ijms-24-12164-s001.zip]

Archive with 1 entries (1 files):
- ijms-2506134-supplementary.pdf
